# Supplementary material for: Respiratory kinematics and the regulation of subglottic pressure for phonation of pitch jumps – a dynamic MRI study
Source: PLoS One. 2020 Dec 31;15(12):e0244539. doi: 10.1371/journal.pone.0244539 (PMC7775092; doi:10.1371/journal.pone.0244539)
Supplement: S2 Table — (XLSX) [file pone.0244539.s004.xlsx]

## Sheet: Tabelle1
Subject	Gender (1=female, 2-male)	jump (1=high-medium, 2= medium-low, 3= low-medium, 4=medium-high; 5=low-medium, 6=medium-high, 7=high-medium, 8=medium-low)	location (1=DPHant, 2=DPHmed, 3= DPHpost, 4=ApDThorax, 5=AdDhpDPH, 6=DPHright, 7=DPH left)	gadient m1	gadient m2	gadient m3	gadient m4	gadient m5	gadient m6	gadient m7	gadient m8	delta psub	delta OQ	delta SPL
1	1	1	1	-0.03	-0.19	-0.22	-0.13	0	-0.31	-0.1	-0.03	11	0.06	10
1	1	2	1	-0.06	0	-0.12	-0.17	-0.12	0	-0.41	-0.12	4	0.16	25
1	1	3	1	0	0	0	-0.24	-0.21	-0.21	-0.17	-0.17	3.9	0.17	25
1	1	4	1	-0.06	-0.02	-0.07	-0.14	-0.12	-0.11	-0.27	-0.21	9.1	0.06	10
1	1	1	2	-0.29	-0.2	0.02	-0.01	-0.06	-0.1	-0.16	-0.21	11	0.06	10
1	1	2	2	-0.41	-0.36	0.37	0.05	-0.33	-0.04	-0.21	-0.07	4	0.16	25
1	1	3	2	-0.09	-0.03	-0.28	-0.2	-0.06	-0.14	-0.09	-0.09	3.9	0.17	25
1	1	4	2	-0.07	-0.03	-0.07	-0.14	-0.19	-0.09	-0.23	-0.17	9.1	0.06	10
1	1	1	3	-0.13	-0.16	0.06	-0.02	-0.14	-0.13	-0.34	-0.15	11	0.06	10
1	1	2	3	-0.33	-0.45	0.65	-0.06	-0.5	-0.06	-0.24	0.01	4	0.16	25
1	1	3	3	-0.12	0	-0.27	-0.09	-0.18	-0.15	-0.04	-0.16	3.9	0.17	25
1	1	4	3	-0.22	-0.09	-0.1	-0.18	-0.18	0.17	-0.31	-0.09	9.1	0.06	10
1	1	1	4	0	-0.2	0	-0.6	0	0	0	-0.2	11	0.06	10
1	1	2	4	-0.33	-0.34	0	0	-0.33	0	0	0	4	0.16	25
1	1	3	4	-0.14	0	-0.43	-0.14	0	-0.29	0	0	3.9	0.17	25
1	1	4	4	0	0	0	0	-0.37	-0.25	-0.38	0	9.1	0.06	10
1	1	1	5	-0.44	-0.5	0.39	0.22	0	-0.28	-0.28	-0.11	11	0.06	10
1	1	2	5	-0.13	-0.4	0.67	-0.33	-0.13	-0.2	-0.2	-0.13	4	0.16	25
1	1	3	5	-0.04	-0.16	-0.08	-0.28	-0.04	-0.08	-0.16	-0.16	3.9	0.17	25
1	1	4	5	-0.36	0.09	-0.18	-0.27	-0.09	-0.18	0	0	9.1	0.06	10
1	1	1	6	0	-0.25	-0.28	-0.27	0.04	-0.14	-0.1	0.03	11	0.06	10
1	1	2	6	0.11	-0.35	-0.24	0.08	-0.05	0	-0.1	-0.34	4	0.16	25
1	1	3	6	0.08	-0.05	0	-0.1	-0.34	-0.14	-0.21	-0.16	3.9	0.17	25
1	1	4	6	-0.23	-0.09	-0.14	-0.11	-0.17	-0.14	-0.05	-0.07	9.1	0.06	10
1	1	1	7	0	-0.09	-0.5	-0.31	0.17	-0.15	-0.1	-0.02	11	0.06	10
1	1	2	7	0.34	-0.29	-0.2	-0.04	-0.04	-0.29	-0.14	0	4	0.16	25
1	1	3	7	-0.02	-0.02	-0.17	-0.09	0	-0.16	-0.38	-0.16	3.9	0.17	25
1	1	4	7	0	-0.11	-0.27	-0.11	-0.1	-0.13	-0.2	-0.08	9.1	0.06	10
1	1	5	1	0.33	-0.06	-0.29	-0.57	0	0	0	-0.08	3	0.27	25
1	1	6	1	0	-0.15	-0.1	-0.19	-0.17	-0.05	-0.32	-0.02	10	0.04	10
1	1	7	1	-0.1	-0.2	-0.14	-0.02	-0.06	-0.24	-0.11	-0.12	12	0.04	10
1	1	8	1	-0.13	-0.22	-0.03	-0.09	-0.24	-0.09	-0.11	-0.08	3	0.07	25
1	1	5	2	-0.06	-0.22	-0.11	-0.09	-0.19	-0.12	-0.02	-0.2	3	0.27	25
1	1	6	2	-0.23	-0.07	-0.02	-0.18	-0.19	-0.07	-0.13	-0.11	10	0.04	10
1	1	7	2	-0.14	-0.14	-0.2	-0.09	0.08	-0.17	-0.18	-0.16	12	0.04	10
1	1	8	2	-0.17	-0.26	-0.03	-0.11	0.27	-0.11	-0.31	-0.29	3	0.07	25
1	1	5	3	-0.1	-0.08	-0.17	-0.14	-0.13	-0.06	-0.19	-0.11	3	0.27	25
1	1	6	3	-0.24	-0.1	-0.03	-0.08	-0.18	-0.17	-0.08	-0.12	10	0.04	10
1	1	7	3	-0.02	-0.34	-0.26	-0.17	0.54	-0.21	-0.32	-0.22	12	0.04	10
1	1	8	3	-0.09	-0.23	-0.3	-0.21	0.4	0.17	-0.36	-0.39	3	0.07	25
1	1	5	4	0	0	0	-0.33	-0.67	0	0	0	3	0.27	25
1	1	6	4	0	-0.33	-0.22	0	-0.33	0	0	-0.11	10	0.04	10
1	1	7	4	0	-0.22	-0.34	-0.22	-0.11	0	0.01	-0.11	12	0.04	10
1	1	8	4	-0.14	-0.36	0	-0.07	0	-0.14	0	-0.29	3	0.07	25
1	1	5	5	-0.29	0	-0.12	0	-0.12	-0.12	-0.18	-0.18	3	0.27	25
1	1	6	5	-0.06	-0.17	-0.06	-0.44	-0.11	0	0	-0.17	10	0.04	10
1	1	7	5	-0.11	-0.11	-0.06	-0.11	1	-0.28	-0.16	-0.17	12	0.04	10
1	1	8	5	-0.07	-0.2	-0.27	-0.2	0.93	0.07	-0.33	-0.2	3	0.07	25
1	1	5	6	-0.08	-0.09	-0.06	-0.01	-0.22	-0.2	-0.22	-0.12	3	0.27	25
1	1	6	6	-0.21	-0.19	-0.2	-0.11	-0.06	-0.14	-0.1	0.18	10	0.04	10
1	1	7	6	-0.12	-0.31	-0.22	0.39	-0.15	-0.33	-0.26	0.27	12	0.04	10
1	1	8	6	0.47	-0.19	-0.39	-0.31	0.32	-0.15	-0.13	-0.15	3	0.07	25
1	1	5	7	-0.02	-0.07	-0.23	-0.21	-0.2	-0.12	-0.09	-0.06	3	0.27	25
1	1	6	7	-0.26	-0.15	-0.12	-0.08	-0.18	-0.11	-0.08	-0.02	10	0.04	10
1	1	7	7	-0.32	-0.2	-0.15	-0.03	-0.09	-0.07	-0.14	0.06	12	0.04	10
1	1	8	7	-0.07	-0.21	-0.17	-0.33	0.13	-0.13	-0.17	-0.06	3	0.07	25
2	1	1	1	-0.33	-0.19	-0.48	0.48	-0.46	-0.02	0.03	0.23	8.1	0.08	13
2	1	2	1	-0.1	-0.11	-0.12	-0.2	-0.18	0	-0.15	-0.14	1.8	0.19	0
2	1	3	1	-0.94	-0.06	0.08	0.12	0	-0.12	0.12	0.08	1.4	0.2	0
2	1	4	1	-0.04	-0.05	-0.16	0.03	-0.24	-0.27	0.09	-0.36	4.8	0.08	13
2	1	1	2	-0.36	-0.39	-0.25	0.7	-0.14	-0.1	-0.17	-0.06	8.1	0.08	13
2	1	2	2	-0.15	-0.13	-0.06	-0.23	-0.05	-0.16	-0.15	-0.07	1.8	0.19	0
2	1	3	2	0.03	0	-0.28	0.06	0	0	-0.17	-0.61	1.4	0.2	0
2	1	4	2	-0.19	-0.09	0	0	-0.16	-0.39	-0.11	-0.05	4.8	0.08	13
2	1	1	3	-0.16	-0.26	-0.14	0.71	0.29	-0.2	-0.1	-0.05	8.1	0.08	13
2	1	2	3	-0.1	-0.1	-0.08	-0.3	-0.14	-0.08	-0.1	-0.09	1.8	0.19	0
2	1	3	3	0.07	0	0	0	0.93	0	-0.43	0	1.4	0.2	0
2	1	4	3	0	0	0	0	0	-0.71	-0.03	-0.25	4.8	0.08	13
2	1	1	4	0	0	-0.5	0	-0.5	0	0	0	8.1	0.08	13
2	1	2	4	-0.67	-0.33	0	0	0	0	0	0	1.8	0.19	0
2	1	3	4	0	-0.33	-0.67	0	0	0	0	0	1.4	0.2	0
2	1	4	4	0	0	0	-0.11	0	-0.33	-0.11	-0.45	4.8	0.08	13
2	1	1	5	-0.18	0	-0.18	0.82	0.18	-0.09	-0.09	-0.18	8.1	0.08	13
2	1	2	5	-0.21	-0.14	-0.14	-0.07	-0.29	-0.14	0.21	-0.07	1.8	0.19	0
2	1	3	5	0.34	0.66	0	0	-0.33	0	-0.67	0	1.4	0.2	0
2	1	4	5	0.17	0	0.16	-0.17	0.33	-0.17	0	0.67	4.8	0.08	13
2	1	1	6	-0.28	-0.4	-0.2	-0.13	0.29	-0.07	-0.1	-0.11	8.1	0.08	13
2	1	2	6	-0.07	-0.09	-0.1	-0.18	-0.21	-0.1	-0.16	-0.1	1.8	0.19	0
2	1	3	6	-0.29	-0.18	-0.07	-0.16	-0.16	-0.12	0.08	-0.12	1.4	0.2	0
2	1	4	6	-0.13	-0.14	-0.02	0	0	-0.34	-0.26	-0.12	4.8	0.08	13
2	1	1	7	-0.19	-0.16	-0.21	-0.19	-0.07	0	0	-0.18	8.1	0.08	13
2	1	2	7	0	0	-0.42	0	0	-0.48	-0.11	0	1.8	0.19	0
2	1	3	7	-0.27	0	0.01	0.01	-0.41	0.06	-0.4	0	1.4	0.2	0
2	1	4	7	0	0.07	-0.1	0.02	-0.3	-0.19	-0.43	0.02	4.8	0.08	13
2	1	5	1	0.02	-0.23	-0.05	-0.02	-0.26	-0.02	-0.41	-0.01	1.4	0.25	13
2	1	6	1	-0.26	-0.11	0.3	-0.07	0.04	-0.66	0.07	-0.3	2.9	0.04	0
2	1	7	1	-0.1	-0.23	-0.23	-0.13	-0.11	-0.03	-0.1	-0.08	4.3	0.03	0
2	1	8	1	-0.09	-0.32	-0.18	0	0	-0.09	-0.31	0	1.3	0.22	13
2	1	5	2	0.07	-0.18	-0.05	-0.14	-0.15	-0.17	-0.08	-0.22	1.4	0.25	3
2	1	6	2	-0.08	-0.15	-0.04	-0.11	-0.19	-0.1	-0.21	-0.11	2.9	0.04	13
2	1	7	2	-0.18	-0.3	-0.04	-0.19	0.44	-0.26	-0.23	-0.23	4.3	0.03	13
2	1	8	2	-0.08	-0.31	-0.16	-0.23	0	0	-0.22	0	1.3	0.22	1
2	1	5	3	-0.13	-0.65	0.32	-0.04	-0.04	-0.04	-0.27	-0.14	1.4	0.25	3
2	1	6	3	-0.07	-0.21	-0.13	-0.13	-0.17	-0.09	-0.11	-0.1	2.9	0.04	13
2	1	7	3	-0.28	-0.22	-0.23	0.01	0.64	-0.03	-0.44	-0.45	4.3	0.03	13
2	1	8	3	-0.15	-0.1	-0.2	-0.2	-0.15	-0.03	-0.16	0.01	1.3	0.22	1
2	1	5	4	0	-1	0	0	0	0	0	0	1.4	0.25	3
2	1	6	4	0	0	0	0	0	0	0	0	2.9	0.04	13
2	1	7	4	0	-0.14	0	0	-0.29	0	-0.14	-0.43	4.3	0.03	13
2	1	8	4	0	0	0	1	0	-1	0.01	0	1.3	0.22	1
2	1	5	5	0	-0.4	-0.2	-0.4	0	0.2	0.2	-0.4	1.4	0.25	3
2	1	6	5	-0.15	-0.2	-0.25	-0.15	0.15	-0.15	-0.25	0.05	2.9	0.04	13
2	1	7	5	0.11	0	0	0	0.89	0	-0.56	-0.33	4.3	0.03	13
2	1	8	5	-0.25	0.37	0.37	0.12	0.01	-0.25	-0.37	-0.37	1.3	0.22	1
2	1	5	6	-0.11	-0.08	-0.09	-0.1	-0.17	-0.24	-0.08	-0.13	1.4	0.25	3
2	1	6	6	-0.25	-0.09	-0.22	-0.07	-0.03	-0.09	0.01	-0.27	2.9	0.04	13
2	1	7	6	-0.39	-0.07	-0.13	-0.04	0.22	-0.31	-0.15	-0.13	4.3	0.03	13
2	1	8	6	-0.22	-0.2	0	-0.34	0	-0.05	-0.05	-0.14	1.3	0.22	1
2	1	5	7	-0.24	-0.06	-0.12	-0.07	-0.12	-0.21	-0.03	-0.15	1.4	0.25	3
2	1	6	7	-0.32	-0.16	0	-0.2	0.05	0	-0.11	-0.26	2.9	0.04	13
2	1	7	7	-0.24	-0.22	-0.11	0.02	-0.14	-0.05	-0.1	-0.16	4.3	0.03	13
2	1	8	7	-0.17	-0.28	-0.17	0.23	-0.21	-0.16	0.01	-0.26	1.3	0.22	1
3	1	1	1	0.13	-0.07	-0.05	-0.2	-0.19	-0.27	-0.16	-0.05	15.5	0.04	14
3	1	2	1	-0.15	0.09	-0.18	-0.48	0	-0.06	-0.21	0	4.6	0.16	7
3	1	3	1	0	-0.08	-0.28	0	0	0	-0.32	-0.32	3.3	0.17	7
3	1	4	1	-0.13	-0.17	0.03	-0.17	-0.18	-0.11	-0.11	-0.14	11.9	0.06	13
3	1	1	2	-0.02	0	-0.29	-0.12	-0.16	-0.08	-0.28	-0.04	15.5	0.04	14
3	1	2	2	-0.25	-0.02	-0.2	-0.22	-0.1	-0.17	0	-0.03	4.6	0.16	7
3	1	3	2	-0.08	-0.13	0	-0.03	-0.03	-0.16	-0.21	-0.35	3.3	0.17	7
3	1	4	2	-0.06	-0.15	-0.11	-0.24	-0.11	-0.08	-0.15	-0.1	11.9	0.06	13
3	1	1	3	-0.16	-0.27	0.13	-0.18	-0.24	-0.22	0.02	-0.08	15.5	0.04	14
3	1	2	3	-0.11	-0.12	-0.1	0.02	-0.25	-0.44	0	0.16	4.6	0.16	7
3	1	3	3	-0.12	-0.22	0	0.08	-0.04	-0.13	-0.41	-0.16	3.3	0.17	7
3	1	4	3	0.24	-0.09	-0.09	-0.16	-0.22	-0.21	-0.15	-0.07	11.9	0.06	13
3	1	1	4	-0.04	-0.35	-0.09	-0.13	-0.09	0	-0.13	-0.17	15.5	0.04	14
3	1	2	4	-0.12	-0.12	0	-0.37	-0.25	-0.12	0	0	4.6	0.16	7
3	1	3	4	-0.5	-0.25	0	0	0	-0.25	0	0.25	3.3	0.17	7
3	1	4	4	0	0	0	0	0	-1	0	0	11.9	0.06	13
3	1	1	5	-0.18	-0.36	-0.09	0.36	0.27	0.36	-0.09	-0.27	15.5	0.04	14
3	1	2	5	-0.22	-0.22	-0.22	-0.22	-0.11	0.22	0.11	-0.11	4.6	0.16	7
3	1	3	5	-0.08	0.15	0.08	-0.08	-0.07	-0.62	0.09	-0.32	3.3	0.17	7
3	1	4	5	-0.11	-0.33	-0.11	0	-0.34	0.33	0.67	-0.22	11.9	0.06	13
3	1	1	6	-0.26	-0.34	0	0.14	0.13	-0.3	-0.37	0	15.5	0.04	14
3	1	2	6	0	-0.21	-0.14	-0.03	-0.22	-0.1	-0.24	-0.06	4.6	0.16	7
3	1	3	6	-0.16	-0.04	-0.02	-0.18	-0.1	-0.26	-0.09	-0.14	3.3	0.17	7
3	1	4	6	-0.25	-0.09	-0.14	-0.09	-0.14	-0.17	-0.03	-0.09	11.9	0.06	13
3	1	1	7	-0.39	-0.5	0.12	0.56	-0.28	-0.28	-0.11	-0.11	15.5	0.04	14
3	1	2	7	-0.07	-0.22	-0.11	-0.04	-0.19	-0.18	-0.15	-0.04	4.6	0.16	7
3	1	3	7	-0.09	-0.02	-0.02	-0.16	-0.02	-0.39	-0.27	-0.02	3.3	0.17	7
3	1	4	7	-0.28	-0.2	-0.02	-0.07	-0.1	-0.1	-0.1	-0.14	11.9	0.06	13
3	1	5	1	-0.11	0	-0.06	-0.07	-0.15	-0.15	-0.28	-0.19	3.3	0.21	6
3	1	6	1	-0.14	-0.1	-0.12	-0.18	0.05	-0.14	-0.07	-0.3	14.2	0.14	10
3	1	7	1	-0.2	-0.04	-0.15	-0.3	0.05	-0.2	-0.13	-0.02	14.2	0.08	14
3	1	8	1	-0.03	-0.03	-0.26	0.03	-0.16	-0.1	-0.29	-0.17	4.8	0.18	6
3	1	5	2	-0.04	-0.09	-0.06	-0.13	-0.14	-0.18	-0.11	-0.24	3.3	0.21	6
3	1	6	2	-0.08	-0.17	-0.1	-0.15	-0.12	-0.15	-0.11	-0.13	14.2	0.14	10
3	1	7	2	-0.19	-0.18	-0.12	-0.31	-0.04	-0.11	0	-0.04	14.2	0.08	14
3	1	8	2	-0.04	-0.07	-0.16	-0.1	-0.05	-0.31	0	-0.27	4.8	0.18	6
3	1	5	3	-0.05	-0.06	-0.09	-0.07	-0.12	-0.08	-0.32	-0.21	3.3	0.21	6
3	1	6	3	-0.21	-0.14	-0.16	-0.07	-0.19	-0.06	-0.07	-0.1	14.2	0.14	10
3	1	7	3	-0.19	-0.22	-0.01	0.28	-0.25	-0.12	-0.29	-0.19	14.2	0.08	14
3	1	8	3	-0.19	-0.11	-0.14	-0.22	-0.16	-0.07	-0.02	-0.1	4.8	0.18	6
3	1	5	4	0.01	-0.07	0	0	0	-0.93	0.32	0.31	3.3	0.21	6
3	1	6	4	0.34	0.33	0.01	0.01	0	0.31	-0.01	0	14.2	0.14	10
3	1	7	4	0	0	0	-0.33	-0.33	-0.11	-0.22	0	14.2	0.08	14
3	1	8	4	0	-0.33	-0.16	-0.17	-0.17	0	0	-0.17	4.8	0.18	6
3	1	5	5	0.3	-0.2	-0.3	0.1	0	-0.6	0.2	-0.1	3.3	0.21	6
3	1	6	5	0.25	-0.12	-0.88	0	0.25	0.62	-0.12	-0.75	14.2	0.14	10
3	1	7	5	-0.11	-0.22	-0.67	0	0.22	0	-0.11	0	14.2	0.08	14
3	1	8	5	0	0	0	0.8	-0.4	-0.4	-0.19	-0.02	4.8	0.18	6
3	1	5	6	0	0	-0.18	-0.25	-0.04	-0.12	-0.27	-0.14	3.3	0.21	6
3	1	6	6	-0.13	-0.25	-0.2	-0.16	-0.06	-0.08	-0.07	-0.06	14.2	0.14	10
3	1	7	6	-0.18	-0.17	-0.14	0.08	-0.09	-0.14	-0.13	-0.23	14.2	0.08	14
3	1	8	6	-0.24	-0.09	0	0	-0.23	-0.24	-0.2	0	4.8	0.18	6
3	1	5	7	0	-0.09	-0.19	-0.1	-0.05	-0.15	-0.24	-0.19	3.3	0.21	6
3	1	6	7	-0.12	-0.24	-0.17	-0.17	-0.06	-0.13	-0.11	0.21	14.2	0.14	10
3	1	7	7	-0.29	-0.25	0.46	-0.21	-0.38	-0.21	-0.08	-0.04	14.2	0.08	14
3	1	8	7	-0.04	-0.14	-0.1	-0.05	-0.29	-0.05	-0.19	-0.13	4.8	0.18	6
4	2	1	1	0	-0.09	0	-0.25	-0.18	-0.16	-0.32	0	14	0.01	9
4	2	2	1	0.2	-0.26	-0.26	0.47	-0.47	-0.47	0.47	0	6	0.13	10
4	2	3	1	0	0	-0.26	0	-0.48	0	0	-0.26	1.6	0.15	8
4	2	4	1	-0.13	0	-0.73	0	0	-0.13	0	0	16	0.01	11
4	2	1	2	0.6	-0.7	0	-0.3	0	0.5	-0.3	0	14	0.01	9
4	2	2	2	0	1	0	0	0	0	0	0	6	0.13	10
4	2	3	2	0	0	0	0	0	-0.93	-0.07	0	1.6	0.15	8
4	2	4	2	0	-0.47	-0.06	-0.2	-0.27	0.87	-0.59	-0.12	16	0.01	11
4	2	1	3	-0.54	-0.17	0	0.33	-0.62	0	0	0.06	14	0.01	9
4	2	2	3	-0.33	0	0	1	-0.33	0	-0.67	0	6	0.13	10
4	2	3	3	0	0	-0.09	0	-0.06	-0.33	-0.28	-0.24	1.6	0.15	8
4	2	4	3	-0.16	-0.11	-0.01	0.01	-0.12	-0.21	-0.25	-0.15	16	0.01	11
4	2	1	4	-0.4	0	-0.2	-0.4	0.4	-0.2	0	-0.2	14	0.01	9
4	2	2	4	-0.25	0	-0.5	0	0	-0.25	0	0	6	0.13	10
4	2	3	4	0	-0.66	0	0	0	0.01	-0.35	0.33	1.6	0.15	8
4	2	4	4	0.16	-0.17	0	-0.17	-0.17	-0.33	0	-0.17	16	0.01	11
4	2	1	5	0	0	0	0.75	-0.25	0.25	0.25	-0.5	14	0.01	9
4	2	2	5	0	0.4	0.4	0.2	-0.4	-0.2	0.6	0	6	0.13	10
4	2	3	5	-0.36	0	0.18	0	-0.09	-0.18	-0.18	-0.36	1.6	0.15	8
4	2	4	5	-0.12	-0.06	0.03	-0.06	0	-0.15	-0.15	-0.48	16	0.01	11
4	2	1	6	0	0.06	0.49	0.45	0	-0.21	-0.06	-0.06	14	0.01	9
4	2	2	6	0	-0.44	-0.12	-0.12	0	-0.16	-0.16	1	6	0.13	10
4	2	3	6	0	-0.06	-0.06	0.39	-0.36	-0.1	-0.21	-0.33	1.6	0.15	8
4	2	4	6	-0.23	-0.06	-0.13	-0.21	-0.27	-0.09	0	0	16	0.01	11
4	2	1	7	-0.56	0.07	-0.06	0.99	0	-0.22	-0.07	0.03	14	0.01	9
4	2	2	7	0	-0.13	-0.04	0.02	-0.17	-0.36	-0.04	-0.28	6	0.13	10
4	2	3	7	-0.14	-0.29	-0.03	-0.23	-0.14	-0.16	0.04	-0.05	1.6	0.15	8
4	2	4	7	-0.13	-0.15	0.04	-0.05	-0.39	-0.25	-0.07	0	16	0.01	11
4	2	5	1	-0.34	0.26	-0.32	0	0	0	-0.09	-0.5	0.5	0.08	8
4	2	6	1	0	0.06	0	-0.5	0	-0.5	0	0	18	0	10
4	2	7	1	-0.3	-0.3	-0.39	0.39	0	0	0	0	17	0.01	13
4	2	8	1	0	1	0	0	0	0	0	0	4.3	0.11	4
4	2	5	2	-0.34	0.26	-0.32	0	0	0	-0.09	-0.5	0.5	0.08	8
4	2	6	2	0	0.06	0	-0.5	0	-0.5	0	0	18	0	10
4	2	7	2	-0.3	-0.3	-0.39	0.39	0	0	0	0	17	0.01	13
4	2	8	2	0	1	0	0	0	0	0	0	4.3	0.11	4
4	2	5	3	-0.37	-0.2	-0.22	-0.01	-0.01	0	0.01	-0.2	0.5	0.08	8
4	2	6	3	0.07	-0.01	0	0	0	-0.59	-0.28	-0.12	18	0	10
4	2	7	3	-0.36	0.8	0.2	-0.04	-0.4	-0.04	-0.27	-0.07	17	0.01	13
4	2	8	3	1	0	0	0	0	0	0	0	4.3	0.11	4
4	2	5	4	0	0	0	0	0	0	1	0	0.5	0.08	8
4	2	6	4	0	0	0	0	0	0	0	0	18	0	10
4	2	7	4	-0.2	0	-0.2	0	0	-0.6	0	0	17	0.01	13
4	2	8	4	0	0	0	0	-0.5	0	0	-0.5	4.3	0.11	4
4	2	5	5	-0.15	-0.08	0	-0.31	-0.15	-0.08	-0.08	-0.15	0.5	0.08	8
4	2	6	5	0.18	-0.09	-0.09	0	0	-0.27	-0.55	0.46	18	0	10
4	2	7	5	0.17	0.67	-0.5	-0.33	0	0.33	-0.33	-0.16	17	0.01	13
4	2	8	5	-0.33	0	0	0	1	-0.33	0	0	4.3	0.11	4
4	2	5	6	0.03	-0.16	-0.14	-0.16	-0.01	-0.14	-0.38	-0.02	0.5	0.08	8
4	2	6	6	-0.19	-0.52	-0.02	0.03	0.16	-0.17	-0.04	-0.24	18	0	10
4	2	7	6	-0.34	-0.09	-0.48	0.1	0.18	-0.28	-0.05	-0.05	17	0.01	13
4	2	8	6	-0.22	-0.04	-0.04	0.05	-0.07	-0.25	-0.13	-0.31	4.3	0.11	4
4	2	5	7	-0.11	-0.53	-0.11	-0.18	0.22	0.13	-0.42	0.02	0.5	0.08	8
4	2	6	7	0.08	-0.28	0.01	-0.16	0	-0.15	-0.13	-0.29	18	0	10
4	2	7	7	-0.12	-0.11	-0.24	0.12	0	-0.19	-0.1	-0.36	17	0.01	13
4	2	8	7	-0.2	-0.11	-0.38	0.07	-0.19	-0.07	0	-0.12	4.3	0.11	4
5	2	1	1	-0.37	-0.12	-0.25	0.11	-0.25	0	0	-0.12	8.8	0.03	1
5	2	2	1	0	0	-0.37	-0.63	0.47	0	-0.32	0	2.6	0.28	2
5	2	3	1	-0.14	-0.16	-0.19	0	-0.14	-0.1	-0.18	-0.09	0.9	0.24	0.7
5	2	4	1	-0.12	-0.06	-0.18	-0.06	-0.19	-0.21	-0.13	-0.04	5.1	0.03	1
5	2	1	2	-0.12	-0.14	-0.4	-0.07	-0.28	0.17	-0.06	0.33	8.8	0.03	1
5	2	2	2	0.39	-0.15	0.76	-0.3	0.13	-0.24	0.24	-0.19	2.6	0.28	2
5	2	3	2	-0.1	-0.12	-0.09	-0.11	-0.06	-0.22	-0.23	-0.06	0.9	0.24	0.7
5	2	4	2	-0.26	-0.07	-0.02	-0.22	-0.18	-0.06	-0.1	-0.09	5.1	0.03	1
5	2	1	3	-0.32	-0.24	-0.22	-0.15	-0.07	0.27	0.09	0.05	8.8	0.03	1
5	2	2	3	0.58	0.19	0.11	0.04	0.08	-0.08	0	-0.08	2.6	0.28	2
5	2	3	3	-0.09	-0.1	-0.03	-0.22	-0.15	-0.18	-0.14	-0.09	0.9	0.24	0.7
5	2	4	3	-0.24	-0.15	-0.07	-0.17	-0.21	0.01	-0.16	0.05	5.1	0.03	1
5	2	1	4	0	0.25	0	0.25	-0.5	0	-0.5	0	8.8	0.03	1
5	2	2	4	0	-0.33	0	0	0	-0.5	0.17	-0.33	2.6	0.28	2
5	2	3	4	0	-0.97	0.98	0	0	0	0.02	0	0.9	0.24	0.7
5	2	4	4	0.01	0	0	0	0.01	0.01	0	-1	5.1	0.03	1
5	2	1	5	-0.12	-0.23	-0.31	-0.19	-0.15	0.23	0	0.15	8.8	0.03	1
5	2	2	5	0.6	0	0.4	-0.6	-0.1	-0.1	0.1	-0.3	2.6	0.28	2
5	2	3	5	-0.11	-0.11	-0.11	-0.11	-0.34	0.11	-0.33	0.11	0.9	0.24	0.7
5	2	4	5	-0.42	0.14	0.43	-0.28	-0.43	0.85	0	0.14	5.1	0.03	1
5	2	1	6	-0.28	-0.3	-0.13	0.02	0.03	-0.13	-0.1	-0.1	8.8	0.03	1
5	2	2	6	0.04	-0.19	-0.15	-0.15	0.02	-0.1	-0.25	-0.18	2.6	0.28	2
5	2	3	6	0.03	-0.14	-0.35	-0.25	0.05	-0.05	-0.16	-0.1	0.9	0.24	0.7
5	2	4	6	-0.04	-0.13	-0.08	-0.08	-0.21	-0.21	-0.1	-0.14	5.1	0.03	1
5	2	1	7	-0.44	-0.25	-0.13	-0.19	0.18	0	-0.05	-0.06	8.8	0.03	1
5	2	2	7	0.92	0	-0.28	-0.32	0	0.2	0.48	-0.32	2.6	0.28	2
5	2	3	7	0	0.04	0.09	-0.06	-0.24	-0.11	-0.34	-0.25	0.9	0.24	0.7
5	2	4	7	-0.08	-0.26	-0.18	-0.06	-0.19	-0.09	-0.07	-0.06	5.1	0.03	1
5	2	5	1	-0.05	0.05	0.08	0	0	-0.16	-0.7	-0.14	3	0.04	8
5	2	6	1	-0.04	-0.08	-0.2	-0.16	-0.13	-0.14	-0.15	-0.1	9	0.02	1
5	2	7	1	-0.18	-0.13	-0.25	0	-0.15	-0.24	0	-0.05	9.4	0.06	0.3
5	2	8	1	0	-0.15	-0.15	0	-0.12	-0.28	-0.09	-0.21	2.4	0	0.2
5	2	5	2	-0.07	-0.22	-0.04	0.07	-0.19	-0.05	-0.22	-0.28	3	0.04	8
5	2	6	2	-0.04	-0.04	-0.1	-0.12	-0.29	-0.15	-0.17	-0.08	9	0.02	1
5	2	7	2	-0.45	-0.22	-0.2	-0.02	-0.11	0.02	0.21	0.21	9.4	0.06	0.3
5	2	8	2	-0.21	-0.3	-0.14	-0.08	-0.06	0.02	-0.1	-0.12	2.4	0	0.2
5	2	5	3	0.1	-0.32	-0.32	0.02	-0.01	-0.08	-0.15	-0.16	3	0.04	8
5	2	6	3	-0.07	-0.05	-0.1	-0.11	-0.12	-0.23	-0.12	-0.19	9	0.02	1
5	2	7	3	-0.33	-0.51	-0.09	-0.07	0.1	0.28	-0.1	0.19	9.4	0.06	0.3
5	2	8	3	-0.22	-0.21	-0.26	-0.07	-0.13	0.03	-0.06	-0.08	2.4	0	0.2
5	2	5	4	-0.33	-0.17	-0.17	-0.17	0.17	0	0	-0.33	3	0.04	8
5	2	6	4	-0.4	0	0	0.2	0.6	0.2	0	-0.2	9	0.02	1
5	2	7	4	0	-0.25	0	-0.25	-0.25	-0.25	0	0	9.4	0.06	0.3
5	2	8	4	0	0	0	0	0	0	0	0	2.4	0	0.2
5	2	5	5	-0.25	-0.5	0.12	-0.37	0	0	0.25	0.25	3	0.04	8
5	2	6	5	-0.09	-0.04	0.09	-0.22	-0.52	-0.13	-0.04	-0.04	9	0.02	1
5	2	7	5	-0.05	-0.05	-0.05	0.1	-0.15	0.35	0.35	0.3	9.4	0.06	0.3
5	2	8	5	-0.46	-0.23	0	-0.31	0.23	0.15	0.15	-0.31	2.4	0	0.2
5	2	5	6	0.18	0	0.01	-0.14	-0.16	-0.13	-0.24	-0.33	3	0.04	8
5	2	6	6	-0.1	-0.08	-0.15	-0.21	-0.18	-0.2	-0.01	-0.07	9	0.02	1
5	2	7	6	-0.47	-0.03	-0.16	-0.03	-0.03	-0.09	-0.07	-0.12	9.4	0.06	0.3
5	2	8	6	-0.07	-0.21	-0.16	-0.26	0	-0.16	-0.12	-0.02	2.4	0	0.2
5	2	5	7	-0.2	-0.22	-0.11	-0.02	-0.1	-0.2	-0.12	-0.02	3	0.04	8
5	2	6	7	-0.13	-0.26	-0.16	-0.03	-0.19	-0.09	-0.09	-0.06	9	0.02	1
5	2	7	7	-0.2	-0.21	-0.13	-0.15	-0.05	-0.16	-0.02	-0.07	9.4	0.06	0.3
5	2	8	7	-0.09	-0.29	-0.03	-0.13	-0.11	0.14	-0.2	-0.3	2.4	0	0.2
6	2	1	1	-0.08	-0.34	-0.35	0.14	-0.15	-0.11	-0.1	0.06	14.1	0.04	3
6	2	2	1	-0.18	-0.16	0.09	-0.59	-0.09	0	0.06	-0.13	5	0.12	3
6	2	3	1	-0.15	0	0	-0.11	-0.22	-0.15	-0.11	-0.26	3.1	0.12	2
6	2	4	1	-0.04	-0.1	0	-0.14	-0.03	-0.35	-0.24	-0.11	12	0.04	4
6	2	1	2	-0.21	-0.21	-0.18	-0.11	0.15	-0.23	-0.08	-0.11	14.1	0.04	3
6	2	2	2	-0.4	-0.14	-0.19	-0.11	-0.07	0.18	-0.08	-0.18	5	0.12	3
6	2	3	2	-0.12	-0.14	-0.06	-0.06	-0.27	-0.08	-0.2	-0.06	3.1	0.12	2
6	2	4	2	-0.18	-0.05	-0.18	-0.16	-0.09	0.04	-0.2	-0.18	12	0.04	4
6	2	1	3	-0.38	-0.32	-0.29	-0.02	0.66	-0.27	-0.13	-0.25	14.1	0.04	3
6	2	2	3	-0.23	-0.11	-0.21	-0.2	-0.08	0.1	-0.12	-0.15	5	0.12	3
6	2	3	3	-0.13	0.07	-0.05	0	-0.34	-0.28	-0.18	-0.07	3.1	0.12	2
6	2	4	3	-0.22	-0.08	0	-0.35	-0.22	0	-0.06	-0.07	12	0.04	4
6	2	1	4	-0.13	-0.12	-0.12	-0.25	-0.25	0	0	-0.13	14.1	0.04	3
6	2	2	4	0	0	-0.2	-0.4	-0.4	0	0	0	5	0.12	3
6	2	3	4	0	0	-0.25	0	0	0	-0.25	-0.5	3.1	0.12	2
6	2	4	4	-0.11	-0.22	-0.22	-0.11	0.11	-0.44	0.34	-0.34	12	0.04	4
6	2	1	5	0.2	0.1	-0.2	-0.1	0.6	-0.5	-0.5	0.1	14.1	0.04	3
6	2	2	5	-0.29	-0.29	0.06	-0.06	-0.41	0.47	-0.18	-0.18	5	0.12	3
6	2	3	5	-0.11	-0.19	0.07	0.04	-0.41	-0.04	-0.18	-0.19	3.1	0.12	2
6	2	4	5	-0.5	-0.5	0.8	-0.5	-0.3	0.1	0	0.01	12	0.04	4
6	2	1	6	-0.17	-0.17	-0.22	0.24	-0.21	-0.22	-0.21	-0.03	14.1	0.04	3
6	2	2	6	-0.35	-0.33	-0.06	-0.27	0.47	0.01	-0.11	-0.17	5	0.12	3
6	2	3	6	-0.1	-0.15	-0.16	-0.16	0.02	-0.23	-0.22	0	3.1	0.12	2
6	2	4	6	0	-0.15	-0.18	-0.11	-0.31	-0.12	-0.12	0	12	0.04	4
6	2	1	7	-0.33	-0.12	0	0.09	-0.18	-0.24	-0.18	-0.04	14.1	0.04	3
6	2	2	7	-0.53	-0.39	-0.08	0	0.47	-0.31	0.08	0.16	5	0.12	3
6	2	3	7	0.04	0.08	-0.04	-0.08	-0.2	-0.37	-0.03	-0.27	3.1	0.12	2
6	2	4	7	-0.21	0.08	-0.26	-0.18	-0.21	-0.1	-0.12	0	12	0.04	4
6	2	5	1	0	-0.18	-0.33	-0.11	-0.05	-0.21	-0.12	0	5.1	0.09	6
6	2	6	1	-0.23	-0.13	0	-0.38	0	0	-0.17	-0.09	11.6	0.06	2
6	2	7	1	-0.11	-0.05	-0.13	-0.09	-0.18	-0.29	-0.07	-0.07	13.8	0.03	5
6	2	8	1	-0.1	-0.14	-0.21	-0.14	0	-0.4	0.06	0	3.1	0.14	2
6	2	5	2	-0.15	-0.07	-0.16	-0.06	-0.19	-0.07	-0.22	-0.07	5.1	0.09	6
6	2	6	2	-0.08	-0.24	-0.07	-0.22	-0.05	-0.17	-0.09	-0.08	11.6	0.06	2
6	2	7	2	-0.21	-0.19	-0.28	0.08	-0.02	0.11	-0.45	-0.04	13.8	0.03	5
6	2	8	2	-0.03	-0.28	0.12	-0.05	-0.28	-0.27	-0.08	-0.13	3.1	0.14	2
6	2	5	3	-0.14	-0.13	-0.11	-0.05	-0.15	-0.17	-0.13	-0.12	5.1	0.09	6
6	2	6	3	-0.19	-0.14	-0.14	-0.11	-0.34	0	-0.04	-0.04	11.6	0.06	2
6	2	7	3	-0.21	-0.2	-0.2	-0.1	0.66	-0.36	-0.2	-0.39	13.8	0.03	5
6	2	8	3	-0.18	-0.03	-0.09	-0.17	-0.13	-0.2	-0.2	0	3.1	0.14	2
6	2	5	4	-0.01	0	0	-0.65	-0.34	0	0	0	5.1	0.09	6
6	2	6	4	0	0	0	-0.25	-0.13	-0.12	-0.38	-0.13	11.6	0.06	2
6	2	7	4	-0.5	-0.17	0	0	-0.33	0	0	0	13.8	0.03	5
6	2	8	4	0	0	-0.99	-0.01	0	0	0	0.01	3.1	0.14	2
6	2	5	5	-0.19	-0.15	-0.11	-0.12	-0.15	-0.04	-0.08	-0.15	5.1	0.09	6
6	2	6	5	-0.05	-0.11	-0.22	-0.33	-0.28	0.17	0	0	11.6	0.06	2
6	2	7	5	0	0	-0.11	0.11	0.46	0.44	-0.11	-0.22	13.8	0.03	5
6	2	8	5	-0.32	0.32	0.17	0.51	-0.03	0	-0.65	-0.32	3.1	0.14	2
6	2	5	6	-0.01	-0.11	-0.16	-0.15	0	-0.36	-0.13	-0.08	5.1	0.09	6
6	2	6	6	-0.11	-0.07	-0.03	-0.22	-0.16	-0.17	-0.08	-0.16	11.6	0.06	2
6	2	7	6	-0.38	-0.11	-0.22	0.31	-0.01	-0.34	-0.17	-0.07	13.8	0.03	5
6	2	8	6	-0.35	-0.17	-0.07	-0.29	-0.06	0	0	-0.06	3.1	0.14	2
6	2	5	7	-0.04	0	0	-0.28	-0.33	-0.09	-0.09	-0.17	5.1	0.09	6
6	2	6	7	-0.05	-0.11	-0.08	-0.12	-0.37	-0.1	-0.07	-0.1	11.6	0.06	2
6	2	7	7	-0.22	-0.11	-0.09	0.21	0	-0.17	-0.39	-0.23	13.8	0.03	5
6	2	8	7	-0.15	-0.33	-0.2	-0.18	0.08	-0.05	-0.13	-0.05	3.1	0.14	2
7	2	1	1	0.44	0.24	0.28	-0.19	-0.08	-0.32	-0.4	0.04	11.8	0.05	10
7	2	2	1	0.1	-0.2	0	-0.4	0	-0.1	-0.3	0	3.7	0.02	10
7	2	3	1	0.4	0	0	0	0	0	-0.6	1	3.4	0	11
7	2	4	1	0.16	-0.06	-0.03	-0.39	0.36	-0.55	-0.32	0.19	15	0.01	7
7	2	1	2	0.23	0.01	-0.25	-0.59	0.15	-0.14	-0.17	0.11	11.8	0.05	10
7	2	2	2	0.14	-0.25	0	-0.33	0.08	-0.24	-0.1	-0.16	3.7	0.02	10
7	2	3	2	0.06	-0.04	0	0	-0.24	-0.21	-0.26	-0.25	3.4	0	11
7	2	4	2	-0.12	-0.08	-0.2	-0.11	0.06	-0.23	-0.27	-0.06	15	0.01	7
7	2	1	3	-0.38	-0.26	-0.36	0	1	-0.2	-0.18	-0.1	11.8	0.05	10
7	2	2	3	-0.17	-0.18	0	-0.05	0.01	-0.27	-0.23	-0.1	3.7	0.02	10
7	2	3	3	-0.06	-0.03	-0.02	0	-0.18	-0.22	-0.21	-0.28	3.4	0	11
7	2	4	3	-0.33	-0.22	-0.09	0.31	-0.03	-0.37	-0.16	-0.11	15	0.01	7
7	2	1	4	-0.36	0	0	-0.09	-0.36	0	0	-0.18	11.8	0.05	10
7	2	2	4	-0.4	-0.6	0	0.8	0	-0.6	0	0	3.7	0.02	10
7	2	3	4	-0.5	0.25	0	0	0	0	-0.75	0	3.4	0	11
7	2	4	4	0	0	0	0.5	0.5	-0.26	-0.49	0	15	0.01	7
7	2	1	5	0.08	0.17	-0.58	-0.33	0.08	0	-0.17	0.08	11.8	0.05	10
7	2	2	5	0.17	0	0	-0.5	0.5	0.17	0	-1	3.7	0.02	10
7	2	3	5	0	-0.13	-0.07	0	0	-0.33	-0.2	-0.27	3.4	0	11
7	2	4	5	-0.29	-0.36	0	0.21	-0.36	0.14	-0.36	0	15	0.01	7
7	2	1	6	-0.07	-0.13	-0.42	-0.23	-0.15	0.59	-0.12	-0.06	11.8	0.05	10
7	2	2	6	-0.23	-0.09	-0.25	-0.18	-0.18	0.25	-0.12	-0.2	3.7	0.02	10
7	2	3	6	-0.01	-0.15	-0.03	-0.13	-0.07	-0.27	-0.18	-0.15	3.4	0	11
7	2	4	6	-0.1	-0.22	-0.08	-0.11	-0.21	-0.12	0.07	-0.22	15	0.01	7
7	2	1	7	-0.34	-0.16	0.01	-0.04	0.04	-0.07	-0.15	-0.29	11.8	0.05	10
7	2	2	7	-0.12	-0.38	-0.27	-0.1	-0.04	0	0	-0.09	3.7	0.02	10
7	2	3	7	-0.06	0.02	-0.05	0.01	-0.21	-0.31	-0.27	-0.13	3.4	0	11
7	2	4	7	-0.07	-0.18	-0.21	-0.1	-0.09	0.02	-0.14	-0.22	15	0.01	7
7	2	5	1	-0.52	-0.22	0.13	-0.05	-0.26	-0.05	0	-0.05	1.3	0.04	14
7	2	6	1	0.48	0	-0.33	-0.33	0	-0.17	-0.17	0	4.3	0	9
7	2	7	1	0	0.04	-0.49	-0.16	-0.08	-0.07	-0.17	-0.02	5	0.01	10
7	2	8	1	-0.34	-0.04	-0.04	-0.58	0.26	0.19	-0.08	0	3.2	0.02	12
7	2	5	2	-0.04	-0.08	-0.08	-0.24	-0.26	-0.14	0.06	-0.23	1.3	0.04	14
7	2	6	2	-0.02	-0.08	-0.2	-0.18	-0.4	-0.09	-0.02	-0.01	4.3	0	9
7	2	7	2	-0.11	-0.27	-0.21	0.29	0.03	-0.29	-0.26	-0.17	5	0.01	10
7	2	8	2	-0.07	-0.3	-0.4	0.34	0.07	-0.43	-0.21	0.03	3.2	0.02	12
7	2	5	3	0.01	-0.05	-0.29	-0.28	-0.11	-0.11	-0.17	0.06	1.3	0.04	14
7	2	6	3	-0.06	-0.02	-0.02	-0.06	-0.24	-0.33	-0.24	-0.03	4.3	0	9
7	2	7	3	-0.01	-0.4	0.33	0.67	-0.11	-0.36	-0.26	-0.1	5	0.01	10
7	2	8	3	-0.07	-0.02	-0.1	-0.08	-0.1	-0.24	-0.24	-0.16	3.2	0.02	12
7	2	5	4	0	0	-0.29	0	-0.29	0	-0.29	-0.14	1.3	0.04	14
7	2	6	4	-0.28	0.14	0.14	0	0	0.43	0.28	0	4.3	0	9
7	2	7	4	-0.23	0	-0.18	-0.12	-0.18	-0.06	0	-0.24	5	0.01	10
7	2	8	4	0.67	-0.67	0	0	0	-0.17	0	-0.17	3.2	0.02	12
7	2	5	5	0.24	-0.35	-0.12	-0.06	-0.18	-0.18	0.06	-0.18	1.3	0.04	14
7	2	6	5	-0.14	-0.03	-0.16	-0.14	-0.24	-0.24	0	-0.05	4.3	0	9
7	2	7	5	-0.67	0	-0.33	0.33	0.34	-0.33	0	0.34	5	0.01	10
7	2	8	5	0.09	-0.18	-0.27	0.09	-0.18	-0.36	0	-0.09	3.2	0.02	12
7	2	5	6	-0.09	-0.12	-0.09	-0.13	-0.29	-0.1	-0.1	-0.07	1.3	0.04	14
7	2	6	6	-0.11	-0.15	-0.19	-0.24	-0.22	-0.05	0	-0.05	4.3	0	9
7	2	7	6	-0.3	-0.41	0.18	0.12	-0.21	-0.03	0	-0.35	5	0.01	10
7	2	8	6	-0.63	-0.12	-0.25	0.53	-0.29	0.41	-0.12	0.01	3.2	0.02	12
7	2	5	7	-0.21	-0.22	-0.17	-0.04	-0.17	-0.12	-0.06	-0.03	1.3	0.04	14
7	2	6	7	0	-0.08	0	-0.52	-0.12	-0.11	-0.09	-0.07	4.3	0	9
7	2	7	7	-0.59	-0.41	0.31	0.03	-0.19	0.34	-0.41	0	5	0.01	10
7	2	8	7	-0.04	-0.15	-0.22	0.02	-0.18	-0.23	-0.1	-0.1	3.2	0.02	12
